# Supplementary material for: Metabolomic and quality data for early and late passages of an antibody-producing industrial CHO cell line
Source: Data Brief. 2020 Nov 26;33:106591. doi: 10.1016/j.dib.2020.106591 (PMC7724160; doi:10.1016/j.dib.2020.106591)
Supplement: Supplementary file 1 [file mmc1.xlsx]

## Sheet: SEC_Table1
SEC
	Monomer			Total HMW			Total LMW
Condition	Residence Time	Peak Area	% Peak Area	Residence Time	Peak Area	% Peak Area	Residence Time	Peak Area	% Peak Area
P12	3.309	1234090	95.8	2.274	46726	3.6	4.254	7814	0.6
P12	3.307	1276796	96	2.271	46211	3.5	4.258	7566	0.6
P21	3.309	1749137	95.6	2.247	68787	3.8	4.243	11719	0.6
P21	3.309	1748816	95.7	2.232	67652	3.7	4.243	11401	0.6
P25	3.309	1022362	91.2	2.298	92288	8.2	4.264	6744	0.6
P25	3.309	980201	91.5	2.205	84594	7.9	4.257	6277	0.6
P37	3.31	719367	95.9	2.221	27015	3.6	4.274	3639	0.5
P37	3.309	718885	96.1	2.214	26300	3.5	4.26	3213	0.4

## Sheet: N-Glycan_Table2
N-Glycan
Condition	Replicate	G0F			Man5			G1F (1-3)			G1F (1-6)			G2F			G0-GN			G0F-GN			G0			GOFN			G1			UK2			UK2b			G1FN			UK2c			Man6			G2
		Residence Time	Peak Area	% Peak Area	Residence Time	Peak Area	% Peak Area	Residence Time	Peak Area	% Peak Area	Residence Time	Peak Area	% Peak Area	Residence Time	Peak Area	% Peak Area	Residence Time	Peak Area	% Peak Area	Residence Time	Peak Area	% Peak Area	Residence Time	Peak Area	% Peak Area	Residence Time	Peak Area	% Peak Area	Residence Time	Peak Area	% Peak Area	Residence Time	Peak Area	% Peak Area	Residence Time	Peak Area	% Peak Area	Residence Time	Peak Area	% Peak Area	Residence Time	Peak Area	% Peak Area	Residence Time	Peak Area	% Peak Area	Residence Time	Peak Area	% Peak Area
P12	1	16.987	5655281	85.24	17.961	185341	2.79	21.051	210530	3.17	21.659	236728	3.57	25.42	37512	0.57	11.5	0	0	13.881	62147	0.94	14.746	115905	1.75	18.862	0	0	19.542	0	0	20.725	97878	1.48	22.2	0	0	22.444	0	0	22.8	0	0	23.014	0	0	23.511	0	0
P12	2	16.998	5239046	83.71	17.966	218518	3.49	21.054	223460	3.57	21.669	254981	4.07	25.44	39131	0.63	11.507	0	0	13.891	51836	0.83	14.755	111810	1.79	18.874	0	0	19.554	0	0	20.731	85991	1.37	22.2	0	0	22.458	0	0	22.8	0	0	23.028	0	0	23.526	0	0
P21	1	16.973	6096183	85.29	17.942	199694	2.79	21.036	199885	2.8	21.647	235102	3.29	25.418	34139	0.48	11.499	20260	0.28	13.869	75099	1.05	14.737	120946	1.69	18.847	0	0	19.526	0	0	20.715	110878	1.55	22.2	0	0	22.425	0	0	22.8	0	0	22.995	0	0	23.492	0	0
P21	2	16.975	5717931	82.13	17.949	249753	3.59	21.038	278496	4	21.646	309879	4.45	25.425	51383	0.74	11.492	0	0	13.867	59278	0.85	14.736	123368	1.77	18.849	0	0	19.528	0	0	20.711	92080	1.32	22.2	0	0	22.428	0	0	22.8	0	0	22.997	0	0	23.495	0	0
P25	1	16.964	5360615	83.25	17.938	77816	1.21	21.022	307184	4.77	21.64	314039	4.88	25.416	51951	0.81	11.484	0	0	13.851	62645	0.97	14.724	143306	2.23	18.836	0	0	19.515	0	0	20.695	57812	0.9	22.2	0	0	22.413	0	0	22.8	0	0	22.983	0	0	23.48	0	0
P25	2	16.956	6210342	83.03	17.927	97088	1.3	21.016	325682	4.35	21.63	333839	4.46	25.415	51833	0.69	11.477	21091	0.28	13.856	80407	1.07	14.718	166909	2.23	18.827	0	0	19.506	0	0	20.689	70566	0.94	22.2	0	0	22.402	0	0	22.8	0	0	22.972	0	0	23.468	0	0
P37	1	17.028	4917960	80.86	18.002	241431	3.97	21.11	278682	4.58	21.723	303148	4.98	25.5	47760	0.79	11.467	20431	0.34	13.891	78588	1.29	14.764	68267	1.12	18.907	0	0	19.588	0	0	20.789	92338	1.52	22.2	0	0	22.497	0	0	22.8	0	0	23.069	0	0	23.568	0	0
P37	2	16.997	5054984	81.22	17.967	260080	4.18	21.056	271240	4.36	21.667	293878	4.72	25.461	46663	0.75	11.505	20082	0.32	13.886	80798	1.3	14.752	65822	1.06	18.873	0	0	19.553	0	0	20.731	92231	1.48	22.2	0	0	22.457	0	0	22.8	0	0	23.027	0	0	23.525	0	0
[truncated: 45 more columns]

## Sheet: NMR_Table3
Sample Name	Day	Passage	2-hydroxybutyrate	2-methylbutyrate	3-hydroxyisobutyrate	4-hydroxyproline	acetate	alanine	asparagine	aspartate	butyrate	choline	citrate	deoxycytidine	formicacid	fumarate	Glucose	glutamate	glutamine	histidine	hypoxanthine	isoleucine	isovalericacid	lactate	leucine	lysine	malicacid	methionine	niacinamide	N-Methylnicotinami	phenylalanine	proline	pyruvate	serine	threonine	tryptophane	tyrosine	valine	DSS
		Class	Small Acids	Small Acids	Lipids		Small Acids	Amino Acids Primary	Amino Acids Primary	Amino Acids Primary	Small Acids	Vitamins and Cofactors	Small Acids	Nucleosides and Derivatives	Small Acids	Small Acids	Sugars	Amino Acids Primary	Amino Acids Primary	Amino Acids Primary	Nucleosides and Derivatives	Amino Acids Primary	Small Acids	Small Acids	Amino Acids Primary	Amino Acids Primary	Dicarboxylic Acids and Derivatives	Amino Acids Primary	Vitamins and Cofactors	Vitamins and Cofactors	Amino Acids Primary	Amino Acids Primary	Small Acids	Amino Acids Primary	Amino Acids Primary	Amino Acids Primary	Amino Acids Primary	Amino Acids Primary	IS NMR
Sample1	1	P12	8404086	1.61721e+07	1.15628e+07	43266686	2.81955e+07	69488278	167545054	172579722	1210150	207403484	3848406	1.73204e+06	2.05026e+07	389668	293185127	3.86407e+08	6.13771e+06	3.45089e+07	0	1.92031e+08	1.04757e+07	2.74523e+08	240418830	145925741	450518	70183069	1829742	0	9.8859e+07	1.19168e+08	107459198	1.72919e+08	1.10562e+08	4.0089e+07	109118805	174765353	2.30321e+08
Sample2	1	P12	8.53916e+06	1.65256e+07	11849010	4.48259e+07	28733980	70939110	174047154	178190966	1284547	2.14666e+08	4027404	1.64024e+06	20788622	387268	304289159	397044867	6.19426e+06	3.58862e+07	0	198864577	10571001	2.83842e+08	2.4856e+08	151621483	487384	7.24834e+07	1.77096e+06	41282	1.02546e+08	1.22109e+08	108887318	178086986	1.14292e+08	41607282	112540497	1.80671e+08	235020584
Sample3	4	P12	1.39104e+07	114358805	9.67627e+07	6.6851e+07	5.58468e+07	2.15755e+08	11894680	3.43334e+08	9.09924e+06	1.31575e+08	2.15256e+07	8.3706e+06	7.74019e+07	1.89136e+06	459514554	486975851	8.73621e+06	44741308	105174	265049887	1.24949e+08	7.81023e+08	3.57919e+08	1.76753e+08	2623218	93462544	2.7716e+06	359801	1.41051e+08	1.38348e+08	34485710	1.59285e+08	1.34568e+08	5.37964e+07	122776872	258509096	213536999
Sample4	4	P12	16057778	1.17258e+08	98564409	6.96075e+07	6.1312e+07	222257199	1.83441e+07	3.57777e+08	9.53688e+06	1.41479e+08	2.2473e+07	8.5587e+06	79476035	2021125	476548266	5.10575e+08	9395316	46667236	117805	2.79054e+08	1.31592e+08	8.26831e+08	370691739	187673491	2718366	99306430	2.8212e+06	427406	1.47128e+08	1.54575e+08	2.95806e+07	1.74094e+08	1.41029e+08	5.6582e+07	1.28756e+08	2.71916e+08	2.2253e+08
Sample5	6	P12	27580990	274539944	2.68601e+08	7.49163e+07	1.26079e+08	197308686	20772344	318470710	2.12532e+07	26319884	5.45945e+07	10488544	1.24446e+08	3.36955e+06	299686975	4.90762e+08	9.26266e+06	36365857	222650	1.88104e+08	3.39239e+08	5.85743e+08	224775720	1.1276e+08	5858075	8.46396e+07	2.35452e+06	1256918	111782689	1.06424e+08	39575793	5.93494e+07	95922015	4.51609e+07	6.56327e+07	1.69028e+08	1.9883e+08
Sample6	6	P12	3.43514e+07	304513491	293099929	8.43105e+07	1.45258e+08	217277145	2.33579e+07	356304344	24659060	31024880	61363237	1.17881e+07	135451815	4275443	3.41224e+08	545846474	10697053	4.10211e+07	285898	213793603	3.89468e+08	6.62213e+08	2.51614e+08	1.2837e+08	6797663	9.6554e+07	2.62024e+06	1341180	125435705	128131050	3.68631e+07	71058653	1.08238e+08	50818608	74802429	1.92439e+08	2.2007e+08
Sample7	8	P12	38257775	473857120	471658468	86967636	299323700	6.27693e+07	4.12764e+07	249193598	34884251	1.3542e+07	7.69344e+07	10716451	1.36461e+08	7.89188e+06	3.37444e+08	5.10849e+08	14418395	2.8453e+07	0	1.08743e+08	4.91528e+08	91164455	122186750	1.86933e+08	12152222	7.43739e+07	1.79493e+06	2.36557e+06	7.74111e+07	7.19121e+07	2.07831e+07	1.16916e+07	57143698	36093100	4561031	6.23402e+07	182909147
Sample8	8	P12	42057479	4.74349e+08	4.75051e+08	91413431	3.18109e+08	78056395	42620231	2.53416e+08	3.69619e+07	1.6753e+07	70262066	1.10791e+07	1.38295e+08	8537695	3.47823e+08	531991013	15168345	29833745	15949.5	120047604	518102606	126404507	1.31409e+08	1.44724e+08	13395602	7.92026e+07	1909291	2394545	8.07963e+07	7.82386e+07	25450417	13880788	61553885	37426738	7142326	70522606	179318433
Sample9	12	P12	52472452	552456728	557479738	1.07348e+08	9.80001e+08	1.05959e+08	3.61205e+07	245462121	4.91506e+07	30183123	79358029	9.20558e+06	1.41962e+08	6505262	3.32531e+08	5.13043e+08	36406163	3.60412e+07	899862	148990513	504251903	313518967	2.31858e+08	59324963	9.56691e+06	9.18084e+07	1432307	3.79684e+06	1.01232e+08	8.28243e+07	26068647	24437793	6.47424e+07	4.11054e+07	3785010	9.65789e+07	1.49702e+08
Sample10	12	P12	46521136	5.57371e+08	567605166	115324655	903006517	139825701	4.15886e+07	2.39681e+08	47761491	2.98702e+07	7.30695e+07	9.78035e+06	147930743	6.33515e+06	204003647	5.41019e+08	3.76725e+07	37686307	1201006	158598684	4.9828e+08	321622425	2.33945e+08	75452388	9.42271e+06	93567176	1.55845e+06	3816878	104893238	8.57543e+07	2.70873e+07	21503068	6.88179e+07	40186687	3.90132e+06	1.03186e+08	1.20747e+08
Sample11	14	P12	7.95819e+07	6.9553e+08	724436636	1.56058e+08	1600729437	2.82087e+08	39282127	321631701	70976511	19401035	96023468	1.11771e+07	1.94672e+08	8.1045e+06	340362256	702512749	59552339	52371305	2047835	2.44767e+08	662896365	3.39716e+08	3.74758e+08	8.82931e+07	11550925	1.30032e+08	1745180	5.66713e+06	1.50735e+08	125719442	1.18974e+07	3.11756e+07	9.67002e+07	5.06549e+07	1.3304e+07	1.69589e+08	9.85979e+07
Sample12	14	P12	90103974	769659564	798523103	164659518	1964001796	263648020	34275576	361808238	79103198	32376696	114100848	11870102	201783921	8671882	468834732	756982458	65202101	57249288	1282985	257575266	714149052	241780564	424263223	2.35141e+08	12520675	139003557	1735284	6189763	164706320	134791512	14386323	37559546	102089209	58009861	14159702	178451558
Sample13	1	P21	8.37775e+06	1.68526e+07	1.20698e+07	4.48954e+07	29734588	70983021	169240427	180292899	1217091	2.16451e+08	4071860	1.62648e+06	2.12377e+07	466688	301331789	4.00258e+08	6.21313e+06	36075524	0	1.99727e+08	11072697	2.91105e+08	2.48706e+08	152720772	520490	7.2862e+07	1.91493e+06	65818	102861848	124222892	108781260	179108905	1.14763e+08	41678500	114739083	181494867	2.31902e+08
Sample14	1	P21	8.30496e+06	1.64531e+07	1.171e+07	4.48601e+07	30860153	7.05843e+07	171946882	1.78916e+08	1.30965e+06	216247229	4028655	1561262	20841457	438610	3.02692e+08	398872032	6.01928e+06	3.59878e+07	46476	199345683	1.07331e+07	285656654	2.47419e+08	152123094	475672	7.27223e+07	1.86837e+06	63396.5	102702162	124452810	1.09305e+08	1.78253e+08	114208399	4.15575e+07	1.13677e+08	181764676	234802471
Sample15	4	P21	1.5301e+07	108758456	8.86365e+07	6.76044e+07	5.07038e+07	225547389	1.60377e+07	3.58794e+08	9053587	149455194	21580399	7799873	7.4669e+07	1.95697e+06	5.01803e+08	5.02221e+08	9573526	4.72368e+07	83665	2.81739e+08	116977979	8.1094e+08	3.80598e+08	1.92495e+08	2656156	9.94382e+07	2.8531e+06	361808	149477317	1.54043e+08	3.17597e+07	1.80946e+08	1.41737e+08	5.63691e+07	1.31648e+08	277753656	215271862
Sample16	4	P21	14740369	105984609	86555898	6.67574e+07	49886528	225753522	14159601	354254037	8.76843e+06	149017789	20763733	7686013	7.43753e+07	1903958	5.02427e+08	494844354	9627192	4.71622e+07	23032	2.80101e+08	113588700	8.11463e+08	3.79353e+08	189913008	2.67433e+06	9.81488e+07	2748188	376440	148938606	151742828	34096628	178540171	1.40763e+08	55996917	131537974	276817745	2.13766e+08
Sample17	6	P21	29652279	279072407	263412942	82050100	120421540	2.18528e+08	1.72882e+07	3.698e+08	21741130	37361652	5.71483e+07	1.08076e+07	129639708	3.95966e+06	3.76737e+08	540948366	1.09546e+07	42156836	344036	225880904	3.45159e+08	7.21723e+08	280198392	1.3805e+08	6041828	96837733	2704217	1.28471e+06	1.31344e+08	1.25983e+08	43791153	8.20978e+07	112479939	51918622	8.21137e+07	2.09169e+08	215296925
Sample18	6	P21	3.00655e+07	2.7435e+08	2.65104e+08	8.37198e+07	1.37308e+08	224014913	17889582	3.67824e+08	2.24097e+07	40411447	58032964	1.11681e+07	1.29137e+08	3.89343e+06	388038663	547247876	1.28366e+07	4.29977e+07	334264	2.34882e+08	3.47779e+08	7.23482e+08	2.9251e+08	141284265	6171185	98212489	2676571	1.2612e+06	134034243	1.2891e+08	39657656	83857372	114629249	52737729	8.41934e+07	2.1625e+08	217909292
Sample19	8	P21	42679397	474698626	4.56325e+08	87461127	2.60942e+08	8.44015e+07	41992379	280314081	36312235	18365984	84312525	10855121	1.41817e+08	7.26899e+06	348175617	5.19719e+08	16481544	3.05715e+07	118440	123853881	531683174	136114249	1.37438e+08	133803476	1.17782e+07	8.21825e+07	2086845	2281163	8.65145e+07	8.33247e+07	2.39898e+07	17388407	6.39672e+07	38961366	1.22956e+07	8.18347e+07	190650094
Sample20	8	P21	43659125	4.69201e+08	463888479	91493084	2.74587e+08	134610205	44711648	2.72515e+08	36306865	24140723	7.48346e+07	1.11863e+07	145678658	8654178	341714809	543418074	1.56023e+07	31944015	100746	1.3511e+08	535899645	2.37068e+08	1.4752e+08	61361549	13328553	8.53839e+07	2.12135e+06	2333699	9.04499e+07	8.82158e+07	3.05198e+07	1.94437e+07	6.88643e+07	3.99429e+07	1.53976e+07	90765132	188198855
Sample21	12	P21	58665902	588342180	5.81538e+08	115689146	1.02753e+09	73469290	40947238	267907308	5.31123e+07	25671337	9.14707e+07	9.84577e+06	1.46977e+08	6596862	4.19478e+08	5.36161e+08	38771330	3.85692e+07	1.09234e+06	160788065	5.57661e+08	268424209	2.52927e+08	1.531e+08	9.60754e+06	1.00736e+08	1.80057e+06	3.95001e+06	1.09035e+08	92506358	1.84946e+07	2.92561e+07	7.00861e+07	4.33452e+07	3331518	106894627	145574936
Sample22	12	P21	57417071	5.59287e+08	559097440	1.14339e+08	9.54862e+08	9.8747e+07	4.01376e+07	2.42549e+08	51457112	25397613	8.00826e+07	9845408	1.4821e+08	6699572	227633308	535729260	39455077	37630346	1.21793e+06	1.64957e+08	5.40816e+08	288873110	247937212	1.24122e+08	9.59079e+06	98594269	1675346	3.87655e+06	105857544	91050606	25072324	24994374	6.7957e+07	4.09007e+07	3.02547e+06	107627995	1.25308e+08
Sample23	14	P21	69753727	6.22373e+08	6.41705e+08	1.33342e+08	1.57745e+09	174471444	3.9383e+07	3.04921e+08	6.15278e+07	4.06787e+07	98222925	9644240	159672775	6.66482e+06	381732238	602003208	5.38607e+07	45702124	1.25403e+06	2.12236e+08	581486830	497595046	345669362	81683416	9413425	1.17229e+08	1547531	4851176	1.34995e+08	1.10505e+08	24274352	45604433	85277867	48597056	1.19382e+07	1.501e+08	134865600
Sample24	14	P21	7.88247e+07	7.14081e+08	756508807	164769313	1.7752e+09	2.20394e+08	4.04505e+07	3.44266e+08	7.18287e+07	25362106	105565221	11920057	1.96205e+08	7915421	346021293	733377622	60405543	55908557	2.24434e+06	267607726	664576872	1.30969e+08	427644837	94815920	1.15188e+07	1.37129e+08	1.95629e+06	5961501	1.61715e+08	1.29223e+08	1.31696e+07	3.85223e+07	1.03467e+08	5.18069e+07	14547874	185770934	8.82423e+07
Sample25	1	P25	8.21328e+06	14550362	1.12151e+07	44143218	2.75122e+07	5.94806e+07	1.87226e+08	1.70493e+08	1055398	2.17409e+08	2.70961e+06	990273	21052659	445661	3.05199e+08	3.8262e+08	9857804	3.60076e+07	32208	1.98999e+08	8726435	3.01705e+08	2.49333e+08	1.52549e+08	507408	72454907	1932085	146054	1.02675e+08	123859086	1.06453e+08	1.78995e+08	1.14497e+08	41258360	111222385	181305832	233577371
Sample26	1	P25	8.68511e+06	1.56667e+07	12308651	4.66948e+07	29093211	62664660	202811762	1.80484e+08	1.31575e+06	231051143	2938781	994664	21946018	454310	327233995	4.04594e+08	10246050	38189836	0	2.11113e+08	9742311	314296120	263436132	1.63062e+08	534039	77027674	1982948	0	109214991	1.31513e+08	110541682	1.89814e+08	1.20515e+08	43767810	120166444	1.92914e+08	239797960
Sample27	4	P25	16101046	9.34259e+07	80294228	70662198	3.90475e+07	259796109	1.66972e+07	364858487	9112913	186344204	16737476	1032407	7.39923e+07	1968144	5.47155e+08	4.94404e+08	1.74186e+07	5.17548e+07	118054	311426981	9.94381e+07	9.8105e+08	429038402	2.11759e+08	2.35748e+06	1.08087e+08	3066619	297721	164442892	1.69161e+08	39182575	2.13315e+08	1.557e+08	60552528	147711012	3.09349e+08	2.25116e+08
Sample28	4	P25	1.43012e+07	8.80826e+07	74345667	6.87025e+07	3.18356e+07	246402868	1.81132e+07	3.54643e+08	8.33482e+06	182934704	15718803	1.21197e+06	7.06488e+07	1823565	5.39364e+08	482262394	1.70258e+07	50806569	101186	3.02709e+08	89090889	9.32014e+08	422672535	204690825	2.0858e+06	103421170	2.94825e+06	276625	160990070	160526731	45144852	204863967	152954602	58971062	144960804	300499899	215276493
Sample29	6	P25	33530801	2.12647e+08	222334364	82480540	4.4975e+07	301863717	1.13134e+07	359471709	21913803	54803284	4.37309e+07	534792	1.2892e+08	2872659	3.64629e+08	492060448	1.76066e+07	4.43593e+07	345344	2.62282e+08	2.80087e+08	9.44632e+08	3.49885e+08	160591465	4795539	1.0341e+08	2865172	1107636	1.42963e+08	1.4564e+08	4.08205e+07	1.04662e+08	125198941	5.50427e+07	9.86833e+07	246720185	2.13354e+08
Sample30	6	P25	30940077	2.03352e+08	2.09815e+08	80820561	4.53129e+07	294795162	8081667	351771327	20906900	5.97331e+07	4.1895e+07	362648	123808062	2729618	3.6844e+08	482567774	16921480	44121847	324540	258910467	262404773	9.33148e+08	3.45988e+08	162048122	4.47451e+06	1.01281e+08	2787229	1.02646e+06	1.41973e+08	1.4133e+08	3.99432e+07	1.05376e+08	124518060	54255763	9.87241e+07	245611691	208551039
Sample31	8	P25	5.42852e+07	446697063	4.95589e+08	94397309	1.00247e+08	315504138	41450035	2.77521e+08	4.01346e+07	2.78609e+07	8.69435e+07	177852	1.69494e+08	4.53726e+06	317008990	474767575	26781061	3.55155e+07	87630	1.48588e+08	515442295	4.23078e+08	217293181	8.55118e+07	8213328	96351596	2.13727e+06	2577918	110874154	110276156	3.07502e+07	3.16813e+07	8.41319e+07	48235065	38046475	123220824	2.11093e+08
Sample32	8	P25	5.20013e+07	4.33249e+08	476857712	9.33335e+07	9.8224e+07	3.07811e+08	3.96727e+07	2.74825e+08	39096709	2.74106e+07	84052488	200265	1.65285e+08	4.68375e+06	3.20833e+08	4.68402e+08	26213811	3.51888e+07	89474	152142622	502130428	4.16286e+08	2.1388e+08	83854296	8.27416e+06	95056955	2189897	2456727	109543930	1.08674e+08	2.96013e+07	31984204	83482743	47979280	3.78697e+07	125982467	2.0947e+08
Sample33	12	P25	7.32518e+07	5.95253e+08	6.9425e+08	1.07005e+08	6.14073e+08	4.45366e+08	3.6409e+07	1.49652e+08	5.86665e+07	2.4374e+07	102000059	308095	159582526	7.98688e+06	2.44544e+08	419872868	7.90922e+07	3.36407e+07	290486	105618856	466463960	706102400	3.13624e+08	64131163	12552248	9.99824e+07	940442	4.27254e+06	1.10428e+08	96503800	27770924	32071483	7.04441e+07	4.95871e+07	17320497	8.87014e+07	1.91543e+08
Sample34	12	P25	7.16609e+07	5.85439e+08	678971602	108716780	696662226	338216523	41798380	1.59158e+08	5.73956e+07	33147088	105074320	451649	1.62477e+08	6874838	2.74198e+08	419922281	8.45145e+07	3.46357e+07	131152	117815853	466127247	4.4407e+08	3.17435e+08	83484425	1.14872e+07	1.03352e+08	1073309	4310375	111966652	9.74615e+07	14887742	2.83715e+07	70708786	50254728	16804923	94443285	1.8815e+08
Sample35	14	P25	96712183	837790445	1010938458	153619910	1355806305	687956784	33859731	185217019	86830927	36266581	135109877	595675	201196381	10233102	383256603	546028362	145890159	51221093	538736	157593729	612277098	378244704	500900373	2.39999e+08	16226837	139782926	743991	6911136	170934263	132814955	0	47852575	106842820	68250051	36917794	148991878
Sample36	14	P25	9.09184e+07	780985206	9.53242e+08	1.50249e+08	1441821806	580491737	33284242	1.90019e+08	8.14974e+07	3.19834e+07	129591727	590065	194099557	9087218	355475532	536465300	1.45564e+08	4.97435e+07	406572	1.7222e+08	5.63944e+08	4.37874e+08	503841987	103868836	1.47624e+07	136027015	847064	6575284	166374585	125822474	0	4.78379e+07	1.0302e+08	6.6861e+07	3.49696e+07	151880357	1.66174e+08
Sample37	1	P37	7547978	1.48764e+07	1.03616e+07	43478390	22744959	35937876	187842692	166023633	1165783	199892545	2593696	1466215	20544836	470746	2.90791e+08	377650867	3562664	3.57246e+07	0	1.86881e+08	8.0065e+06	2.75816e+08	237073644	1.47964e+08	506384	6.76678e+07	1765203	10151	1.00446e+08	1.12789e+08	9.85578e+07	156093354	1.12535e+08	40080159	1.11363e+08	1.73588e+08	2.19247e+08
Sample38	1	P37	7230881	1.40794e+07	10143070	40191080	2.1987e+07	34597051	177704616	1.56278e+08	1028247	1.89008e+08	2.46869e+06	1.29646e+06	19603608	481811	269378900	354442801	3305115	32718241	0	176979600	7679112	2.71316e+08	2.24136e+08	137045268	531844	6.4036e+07	1748278	45243.5	9.31002e+07	106775095	101158099	1.5274e+08	1.04973e+08	37224311	101795793	1.63383e+08	2.17968e+08
Sample39	4	P37	14685817	105765474	8.62632e+07	72770346	32117970	168057387	6486573	3.64996e+08	9412730	1.319e+08	1.89814e+07	7069111	8.40458e+07	2635775	477731360	522488002	5.64122e+06	4.92098e+07	101970	294878164	99240185	9.47989e+08	410114099	190593870	3.76345e+06	99268321	2.8771e+06	403858	155597500	153036436	3.20882e+07	1.72135e+08	150826200	5.91952e+07	1.39051e+08	2.91395e+08	227105454
Sample40	4	P37	1.52058e+07	96756930	78457405	6.67567e+07	3.2812e+07	1.53198e+08	12870129	3.39096e+08	9.1124e+06	122814633	17586545	6503506	7.74839e+07	2.40037e+06	438222703	484793970	5.38509e+06	44903514	67511	2.74716e+08	9.41847e+07	907076835	376023383	1.78611e+08	3.69445e+06	9.40744e+07	2.6655e+06	324592	142547947	149033259	2.6623e+07	169820655	138969151	5.46593e+07	127329015	2.71382e+08	214382417
Sample41	6	P37	3.34987e+07	2.62318e+08	257770923	81729955	41861509	2.00851e+08	13342914	350525390	2.36821e+07	36672354	50904400	8825869	134149689	4444173	2.6013e+08	522893055	7.63044e+06	4.07607e+07	427690	223594327	323364916	806150621	2.92647e+08	1.40026e+08	7.6556e+06	93927514	2409180	1.45007e+06	1.30176e+08	133833970	3.57477e+07	7.59989e+07	1.2036e+08	50998819	90501828	2.22993e+08	2.14015e+08
Sample42	6	P37	3.26849e+07	2.54032e+08	2.46601e+08	7.96114e+07	3.99492e+07	1.8694e+08	13231430	3.3982e+08	2.34475e+07	35628368	4.88768e+07	8.56364e+06	129656319	4319272	242237124	506628322	8107779	3.95405e+07	374145	2.1824e+08	3.10488e+08	804212780	282544633	135110433	7709249	91616425	2.40677e+06	1.30997e+06	1.26444e+08	131162162	33090922	72722957	116864122	49634505	87641504	2.17191e+08	2.10314e+08
Sample43	8	P37	52060121	4.90251e+08	542598873	9.58851e+07	1.89388e+08	165189152	4.5173e+07	293207964	4.20995e+07	1.91559e+07	6.63528e+07	8.49619e+06	1.5836e+08	7573159	268350688	5.77304e+08	21110899	36053807	201958	140003909	5.902e+08	1.24404e+08	166563341	2.28874e+08	1.26908e+07	9.41525e+07	1967760	2652808	114029919	1.16287e+08	18760257	3.68995e+07	103126023	4.64747e+07	54875697	1.34854e+08	185949953
Sample44	8	P37	49127745	480478449	5.2624e+08	9.77804e+07	1.89967e+08	224761375	4.35917e+07	294100429	4.05646e+07	26830050	63555275	8584077	1.59606e+08	8740999	273188471	5.77574e+08	1.80755e+07	3.70275e+07	144543	151020136	566710680	257732178	180343014	1.00048e+08	1.37412e+07	94539384	2016854	2.6446e+06	1.15666e+08	1.14444e+08	31271193	3.34899e+07	105017199	4.66047e+07	5.58964e+07	1.44021e+08	176908491
Sample45	12	P37	6.08912e+07	5.61107e+08	704466237	1.15227e+08	505833961	429953834	34431022	259270497	57626926	22776856	58528808	7315964	1.41255e+08	9468852	257667984	6.08827e+08	41269164	43210728	1320110	168841913	556034087	6.56417e+08	2.75097e+08	118426566	13345030	1.00813e+08	1366181	4237948	140235005	117670643	49688493	73483680	1.19872e+08	4.37219e+07	66486153	1.71664e+08	81560901
Sample46	12	P37	6.6532e+07	549971677	666814249	1.1507e+08	4.73058e+08	4.51453e+08	3.04931e+07	2.49476e+08	5.82512e+07	2.31876e+07	64769326	7402343	1.44033e+08	1.06941e+07	284376483	6.0075e+08	39247999	43056471	1297331	1.78385e+08	571822994	7.93915e+08	283023106	115087062	14736628	1.03812e+08	1398737	4.22556e+06	1.38761e+08	1.20727e+08	50462471	6.95635e+07	118837064	4.35082e+07	64529078	178336971	8.50311e+07
Sample47	14	P37	91468218	718004304	9.11252e+08	1.56393e+08	835985602	752507740	33906813	3.20116e+08	8.22921e+07	34765559	75319777	8.83418e+06	1.70055e+08	1.20835e+07	311213246	7.69638e+08	6.59406e+07	6.21392e+07	2684240	253846228	717357443	399218847	434202911	183549998	1.60123e+07	1.42935e+08	1351731	6359851	202742408	171297594	1.85382e+07	9.53263e+07	1.71515e+08	51228261	1.0078e+08	266685125	55074866
Sample48	14	P37	8.83771e+07	679389898	858594973	154940254	871033437	6.80143e+08	1.65515e+07	3.19874e+08	8.0278e+07	4.56939e+07	8.3224e+07	8.98675e+06	171499526	12644550	3.05566e+08	7.49257e+08	6.24517e+07	6.02137e+07	2.64135e+06	268469944	6.69974e+08	179376056	462945330	1.71595e+08	1.68261e+07	1.39329e+08	1.45754e+06	6.22691e+06	1.97878e+08	1.60901e+08	1.39654e+07	7.00205e+07	165006917	50775560	95486619	271758459	54571447

## Sheet: LCMS_Table4
Sample Name	Day	Passage	1-methylnicotineamide	3-hydroxyanthranilic_acid	3-hydroxybutyrate_(beta)	3-Indoleacetic_acid	3-Indolelactic_acid	3-Indolepropionic_acid	Acetyl-Arginine	Acetylcarnitine	Acetyl-Phenylalanine	Acetyl-Putrescine	adenine	adenosine	amino_adipic_acid_(2-AAA)	amino_benzoic_acid_(PABA_or_anthranilate)_	AMP	Arginine	ascorbic_acid	benzoic_acid	C10_DCA_Sebacic_acid	C10-1_DCA	C10-OH_DCA_Hydroxysebacic_acid	C12_DCA	C12-1_DCA	C12-di-OH_DCA_Dihydroxydidecanoic_acid	C12-OH_DCA_Hydroxydidecanoic_acid	C14_DCA	C14-1_DCA	C14-OH_DCA_Hydroxytetradecanoic_acid	C16-1_DCA	C4_DCA_succinic_acid	C5-1_DCA	C8_DCA_suberic_acid	C8-OH_DCA_Hydroxysuberic_acid	C9-di-OH_DCA_Dihydroxyazalaic_acid	Cholesterol	Cysteic_acid	Cysteine	Cysteine_sulfate	Cystine	cytidine	Cytosine	Deoxycarnitine	di-hydroxybutyrate	DMA_(Dimethyl-Arginine)	fructose	glucuronic_acid	Glutamyl-isoleucine
		Class	Vitamins and Cofactors	Amino Acid Derivatives	Small Acids	microbiome	microbiome	microbiome	Amino Acids Derivatives	Acyl Carnitines	Amino Acid Derivatives	Polyamines	Nucleosides and Derivatives	Nucleosides and Derivatives	Small Acids	Small Acids	Nucleosides and Derivatives	Amino Acids Primary	Small Acids	microbiome	Dicarboxylic Acids and Derivatives	Dicarboxylic Acids and Derivatives	Dicarboxylic Acids and Derivatives	Dicarboxylic Acids and Derivatives	Dicarboxylic Acids and Derivatives	Dicarboxylic Acids and Derivatives	Dicarboxylic Acids and Derivatives	Dicarboxylic Acids and Derivatives	Dicarboxylic Acids and Derivatives	Dicarboxylic Acids and Derivatives	Dicarboxylic Acids and Derivatives	Dicarboxylic Acids and Derivatives	Dicarboxylic Acids and Derivatives	Dicarboxylic Acids and Derivatives	Dicarboxylic Acids and Derivatives	Dicarboxylic Acids and Derivatives	Steroids and Steroid Derivatives	Amino Acid Derivatives	Amino Acid primary	Amino Acid Derivatives	Amino Acid Derivatives	Nucleosides and Derivatives	Nucleosides and Derivatives	Carnitines	Small Acids	Amino Acid Derivatives	Sugars	Sugars	Peptides
		Separation Method	HILIC	RP	RP	RP	RP	RP	HILIC	HILIC	RP	HILIC		RP	HILIC	HILIC	HILIC	RP		RP	RP	RP	RP	RP	RP	RP	RP	RP	RP	RP	RP	RP	RP	RP	RP	RP	RP	HILIC	HILIC	HILIC	HILIC	HILIC	HILIC	HILIC	HILIC	RP		HILIC	RP
Blank1		Blank	708006	82389	945240	32158	102780	0	25739.9	1.26981e+06	88478.8	432081	240330	48570.2	242311	652172	0	133158	159446	1.32071e+06	5.05481e+06	404804	301214	3.88645e+06	877207	40444.2	383386	1.91454e+06	419551	451704	318475	1.12523e+06	369514	4.6318e+06	143170	100200	0	54025	0	0	0	0	146752	225944	715614	0	244994	384354	16488.1
Blank2		Blank	788821	77871.6	983733	19228.2	85495	0	27293.4	1.33835e+06	101227	403785	323150	97476.2	227062	673471	0	119352	7796.19	1.30909e+06	5.17082e+06	414777	305682	4.06425e+06	901193	0	400914	1.94853e+06	436680	440207	301839	1.1681e+06	386411	4.69169e+06	187906	86915.7	0	43305.6	0	0	0	0	142136	224754	684962	0	231302	210027	88196
		3x(avg blank)	2.24524e+06	240391	2.89346e+06	77079.4	282412	0	79549.9	3.91224e+06	284559	1.2538e+06	845220	219070	704059	1.98846e+06	0	378765	250863	3.94471e+06	1.53385e+07	1.22937e+06	910344	1.19261e+07	2.6676e+06	60666.4	1.17645e+06	5.7946e+06	1.28435e+06	1.33787e+06	930471	3.43998e+06	1.13389e+06	1.39852e+07	496614	280674	0	145996	0	0	0	0	433331	676048	2.10086e+06	0	714445	891572	157026
Sample1	1	P12	7.30684e+07	-	3.25423e+06	-	5.55217e+06	-	1.97524e+06		3.30025e+06	9.83376e+08	-	2.69414e+06	1.77376e+07		1.0092e+06	1.14176e+09	1.08523e+08	7.20536e+06		-	-			-	-		-	-	-	1.35294e+07			-	-	-	3.70859e+06	1.98676e+06	4.45849e+07	1.98487e+07	0	1.20065e+08	3.80161e+06	2.79676e+08	1.46462e+07	4.27353e+06	2.04985e+07	-
Sample2	1	P12	7.02946e+07	-	3.43935e+06	-	5.34107e+06	-	1.96821e+06		3.53164e+06	9.41229e+08	-	2.16641e+06	1.85403e+07		-	1.15515e+09	1.15584e+08	7.18232e+06		-	-			-	-		-	-	-	1.46995e+07	1.26961e+06		-	-	-	4.22076e+06	1.98266e+06	4.38819e+07	1.9125e+07	0	1.18373e+08	3.83737e+06	2.87626e+08	1.52565e+07	5.30091e+06	2.22089e+07	-
Sample3	4	P12	6.63792e+08	-	3.18613e+06	2.33502e+06	2.87507e+08	-	6.4991e+06	3.30951e+07	3.03246e+07	8.88119e+08	1.00073e+06	9.58468e+06	6.81216e+07	2.42788e+06	5.63158e+06	1.39144e+09	1.43323e+08	1.59416e+07						-	-			-	-	6.33795e+07	5.75861e+06		1.14573e+06	-	-	9.81071e+06	1.02535e+07	4.73976e+07	5.24526e+07	1.26293e+06	3.60077e+08	2.77167e+07	4.32693e+08	1.07198e+08	5.56165e+07	1.95933e+08	1.26907e+06
Sample4	4	P12	6.83886e+08	633130	3.02583e+06	2.29117e+06	3.0087e+08	-	6.82631e+06	4.6191e+07	3.22276e+07	8.5749e+08	1.10797e+06	3.47672e+06	5.92581e+07	2.47509e+06	4.90302e+06	1.40736e+09	1.36256e+08	1.42321e+07						3.55027e+06	-			-	-	5.32397e+07	6.69789e+06		1.10701e+06	-	-	8.95216e+06	8.55104e+06	4.16537e+07	3.35423e+07	1.46574e+06	4.20938e+08	2.66471e+07	4.11512e+08	1.07919e+08	5.65983e+07	1.74781e+08	1.27104e+06
Sample5	6	P12	2.08894e+09	745312	4.69677e+06	3.78919e+06	7.67796e+08	1.13724e+06	1.10111e+07	6.40872e+07	8.92476e+07	1.03199e+09	1.89492e+06	2.53255e+07	8.89253e+07	9.76755e+06	8.76886e+06	1.2595e+09	1.03315e+08	6.52928e+06			922005		3.40474e+06	0	-		1.81613e+06	-	-	1.07407e+08	1.1599e+07		2.1076e+06	-	629966	7.86669e+06	1.15176e+07	6.69064e+06	1.17655e+08	1.19397e+07	4.42957e+08	5.38218e+07	2.8062e+08	2.01568e+08	7.2756e+07	4.81309e+08	2.9143e+06
Sample6	6	P12	2.21871e+09	836806	4.81596e+06	3.76992e+06	8.63581e+08	1.17935e+06	1.17469e+07	6.40826e+07	1.00289e+08	1.01908e+09	2.38054e+06	2.57682e+07	9.98455e+07	1.07724e+07	1.09117e+07	1.28583e+09	1.13204e+08	6.35203e+06		1.36757e+06	1.03869e+06		3.82192e+06	8.40653e+06			1.98722e+06		-	1.17126e+08	1.42769e+07		2.46097e+06	-	773689	7.89081e+06	1.32341e+07	7.69547e+06	1.76279e+08	1.26833e+07	4.77137e+08	5.8662e+07	3.10852e+08	2.22201e+08	8.34633e+07	5.28302e+08	3.04893e+06
Sample7	8	P12	4.17946e+09	-	5.82349e+06	5.77189e+06	1.07651e+09	3.26364e+06	1.74228e+07	5.17309e+07	2.56936e+08	1.28682e+09	7.68498e+06	7.79306e+07	1.24195e+08	3.46264e+07	1.32412e+07	1.11514e+09	7.1064e+07		3.5581e+07	2.36155e+06	1.71698e+06	1.99323e+07	8.30064e+06	3.06309e+06			6.06473e+06		-	1.39072e+08	1.26114e+07		3.65273e+06	1.59564e+06	1.71988e+06	5.10225e+06	9.23697e+06	640701	3.9795e+07	2.33146e+06	5.11273e+08	1.16524e+08	3.17487e+08	3.01109e+08	8.64745e+07	1.30267e+09	7.75987e+06
Sample8	8	P12	4.25898e+09	-	5.64473e+06	5.36948e+06	1.03899e+09	2.98573e+06	1.70718e+07	4.98403e+07	2.31857e+08	1.26416e+09	7.86053e+06	6.89421e+07	1.29021e+08	3.28335e+07	1.57217e+07	1.11068e+09	6.7191e+07		3.25907e+07	2.15558e+06	1.57844e+06	1.8332e+07	7.68449e+06	-			5.60334e+06		-	1.44783e+08	9.63379e+06		3.6077e+06	1.52309e+06	2.91786e+06	5.74985e+06	7.80093e+06	-	2.97979e+07	3.99767e+06	5.15475e+08	1.19283e+08	3.23739e+08	2.89404e+08	9.15361e+07	1.38029e+09	7.66217e+06
Sample9	12	P12	5.89889e+09	-	9.08931e+06	7.62876e+06	6.73941e+08	5.69207e+06	2.52366e+07	2.57596e+07	4.36117e+08	1.06312e+09	4.22247e+06	5.44825e+07	1.68609e+08	9.52055e+07	1.16152e+07	1.31027e+09	4.51238e+07		7.41008e+07	4.17597e+06	2.66216e+06	3.65557e+07	1.4697e+07	729178		6.38908e+06	1.14637e+07		-	7.3688e+07	1.05069e+07	1.72461e+07	5.90043e+06	3.93084e+06	1.3076e+06	5.71099e+06	1.55189e+07	2.27315e+06	1.01862e+08	5.93401e+06	4.53159e+08	2.69808e+08	3.07466e+08	3.52613e+08	1.44942e+08	2.73243e+09	1.96343e+07
Sample10	12	P12	5.74312e+09	644837	9.5384e+06	9.158e+06	6.44329e+08	5.32706e+06	2.59623e+07	3.10093e+07	3.8015e+08	1.12182e+09	3.64687e+06	3.32784e+07	1.76974e+08	9.11693e+07	9.55188e+06	1.31965e+09	4.27441e+07		6.93408e+07	3.74235e+06	2.25817e+06	3.54829e+07	1.36966e+07	0		6.87192e+06	1.13696e+07			7.21784e+07	1.07476e+07	1.61276e+07	5.00918e+06	3.63149e+06	2.57532e+06	5.47804e+06	1.32014e+07	1.03916e+06	6.86245e+07	7.25842e+06	4.82307e+08	2.75251e+08	2.00003e+08	3.30589e+08	1.44282e+08	2.48913e+09	2.01983e+07
Sample11	14	P12	9.40004e+09	916461	1.34668e+07	1.48317e+07	7.61593e+08	9.49647e+06	3.71967e+07	8.69565e+07	7.16239e+08	9.68511e+08	1.92767e+06	9.37025e+06	2.07941e+08	1.61299e+08	5.29376e+06	1.56816e+09	7.05173e+07		1.17615e+08	7.08159e+06	4.58063e+06	5.16936e+07	2.36638e+07	1.45557e+06	1.77764e+06	6.61486e+06	1.71862e+07	1.47541e+06		7.00298e+07	1.73512e+07	2.7346e+07	1.08486e+07	6.66603e+06	4.23246e+06	6.2001e+06	2.80686e+07	5.33694e+06	1.36941e+08	7.54741e+06	5.86438e+08	5.02881e+08	3.80369e+08	4.43936e+08	2.56584e+08	3.13962e+09	4.67514e+07
Sample12	14	P12	8.43833e+09	971286	1.35769e+07	1.22947e+07	6.83203e+08	8.23222e+06	3.54746e+07	7.50234e+07	6.034e+08	1.01345e+09	1.58414e+06	2.42565e+07	2.1856e+08	1.51952e+08	5.3947e+06	1.45735e+09	6.86621e+07		1.06124e+08	5.72922e+06	3.78335e+06	5.26335e+07	2.0372e+07	-	1.56019e+06	8.07635e+06	1.73496e+07			6.82024e+07	2.01628e+07	2.4342e+07	8.14707e+06	5.4194e+06	3.03755e+06	7.01542e+06	2.59898e+07	5.26285e+06	1.37704e+08	7.40506e+06	5.09659e+08	4.68197e+08	3.34198e+08	3.82085e+08	2.64163e+08	3.42687e+09	3.91781e+07
Sample13	1	P21	8.70339e+07	-	3.48125e+06	-	5.22678e+06	-	2.59101e+06		3.95018e+06	9.74837e+08	-	3.49617e+06	2.10892e+07		-	1.15751e+09	1.39649e+08	9.06124e+06		-	-			2.33326e+06	-		-	-	-	1.38367e+07			-	-	-	4.57163e+06	1.73908e+06	6.05326e+07	2.11641e+07	0	1.29643e+08	4.58798e+06	3.39803e+08	1.53061e+07	5.96051e+06	2.1547e+07	-
Sample14	1	P21	7.4209e+07	-	3.28921e+06	-	4.69012e+06	-	2.22192e+06		3.37465e+06	9.75806e+08	-	4.24822e+06	2.03652e+07		7.52357e+06	1.10573e+09	1.09928e+08	6.61519e+06		-	-			1.27323e+06	-		-	-	-	1.27198e+07			-	-	-	4.26447e+06	1.78097e+06	5.07496e+07	2.13161e+07	-	1.13173e+08	4.01611e+06	2.98465e+08	1.52061e+07	5.3413e+06	2.68728e+07	-
Sample15	4	P21	6.71257e+08	647990	3.28966e+06	1.78801e+06	2.55586e+08	-	6.88426e+06	3.48753e+07	2.97113e+07	8.59778e+08	-	8.49839e+06	6.95452e+07	2.39315e+06	5.54979e+06	1.44107e+09	1.57766e+08	2.66538e+07						-	-			-	-	6.06156e+07	6.35717e+06		992363	-	-	9.21925e+06	1.00333e+07	5.485e+07	4.21572e+07	3.53816e+06	3.85134e+08	2.8467e+07	4.75071e+08	1.0843e+08	5.95838e+07	1.79551e+08	1.34686e+06
Sample16	4	P21	6.28771e+08	669878	3.24833e+06	1.84522e+06	2.45899e+08	-	6.51093e+06	3.74508e+07	3.00885e+07	8.78963e+08		7.65098e+06	6.40461e+07	2.55055e+06	5.01423e+06	1.40818e+09	1.45035e+08	2.1607e+07						-	-			-	-	6.07389e+07	6.02782e+06		1.11832e+06	-	-	8.58343e+06	8.84295e+06	5.22178e+07	4.16637e+07	2.51191e+06	3.62618e+08	2.60896e+07	4.50973e+08	1.01675e+08	5.77616e+07	1.68203e+08	1.19008e+06
Sample17	6	P21	2.16566e+09	859153	4.95145e+06	3.68744e+06	7.9237e+08	1.14277e+06	1.2009e+07	6.98813e+07	8.86175e+07	9.98054e+08	2.20168e+06	1.74057e+07	1.02829e+08	9.4522e+06	8.33594e+06	1.36992e+09	1.18334e+08	9.21795e+06		1.31134e+06	967248		3.5958e+06	-			1.95102e+06	-	-	1.1794e+08	1.35802e+07		2.20272e+06	-	750841	8.92171e+06	1.41408e+07	1.07115e+07	1.35173e+08	1.50741e+07	4.68845e+08	5.94719e+07	3.37785e+08	2.22443e+08	9.03237e+07	4.91435e+08	3.30272e+06
Sample18	6	P21	2.2608e+09	810505	4.34216e+06	3.81119e+06	8.35067e+08	1.15951e+06	1.12609e+07	8.72323e+07	9.84438e+07	1.02302e+09	1.42052e+06	7.608e+06	8.92504e+07	9.08965e+06	8.10783e+06	1.35897e+09	1.07069e+08	5.58362e+06		1.40274e+06	1.02041e+06		3.79889e+06	9.9503e+06	-		1.89019e+06		-	1.02709e+08	1.41242e+07		2.37838e+06	-	1.08851e+06	7.68131e+06	1.29437e+07	8.67894e+06	1.37053e+08	1.6928e+07	4.88683e+08	5.86951e+07	3.26306e+08	2.03521e+08	9.04872e+07	4.87414e+08	3.19228e+06
Sample19	8	P21	4.08367e+09	-	5.66731e+06	5.54356e+06	1.07885e+09	2.88652e+06	1.81945e+07	6.16545e+07	2.17775e+08	1.21352e+09	7.29922e+06	6.74388e+07	1.34388e+08	3.02346e+07	1.02926e+07	1.15547e+09	8.08625e+07		3.44429e+07	2.26313e+06	1.52807e+06	1.9236e+07	7.87357e+06	-			5.71447e+06		-	1.44355e+08	1.34592e+07		3.58733e+06	1.46416e+06	1.88322e+06	5.2937e+06	1.06591e+07	1.79984e+06	5.4777e+07	3.11327e+06	5.22806e+08	1.11733e+08	3.27476e+08	2.93174e+08	9.62888e+07	1.2271e+09	8.04534e+06
Sample20	8	P21	3.95416e+09	-	5.82991e+06	5.6432e+06	1.07558e+09	2.66177e+06	1.62387e+07	6.7866e+07	2.24309e+08	1.16096e+09	5.52987e+06	3.39859e+07	1.17659e+08	3.05154e+07	1.41477e+07	1.15623e+09	6.65051e+07		3.06308e+07	2.18291e+06	1.63228e+06	1.85447e+07	7.68154e+06	5.494e+06			5.39763e+06			1.23348e+08	1.05395e+07		3.41902e+06	1.28337e+06	2.64438e+06	5.36242e+06	7.63642e+06	-	2.77085e+07	4.35514e+06	5.20127e+08	1.07003e+08	2.9661e+08	2.77841e+08	9.90095e+07	1.11791e+09	7.36457e+06
Sample21	12	P21	6.41362e+09	-	7.23116e+06	8.78246e+06	7.49191e+08	5.47626e+06	2.89041e+07	3.16805e+07	4.44431e+08	1.11369e+09	4.95496e+06	2.94901e+07	1.72817e+08	8.60149e+07	8.53327e+06	1.35499e+09	4.67999e+07		8.44528e+07	4.69625e+06	2.66956e+06	4.00039e+07	1.6573e+07	1.13374e+06		6.04506e+06	1.25093e+07		-	8.30327e+07	1.42219e+07	1.81057e+07	6.03581e+06	4.0527e+06	2.15275e+06	6.25784e+06	1.73695e+07	1.56361e+06	9.81297e+07	9.04358e+06	5.12536e+08	2.84258e+08	3.5594e+08	3.55994e+08	1.58458e+08	2.6023e+09	2.01003e+07
Sample22	12	P21	5.66736e+09	-	7.92419e+06	9.4859e+06	6.61926e+08	5.31451e+06	2.50739e+07	2.8612e+07	3.7295e+08	1.13036e+09	3.55064e+06	2.85541e+07	1.68834e+08	8.11133e+07	9.14764e+06	1.32113e+09	3.97176e+07		7.09664e+07	3.73214e+06	2.24232e+06	3.59205e+07	1.35065e+07	0		6.4886e+06	1.1395e+07		-	7.97615e+07	9.82627e+06	1.63411e+07	5.14339e+06	3.59576e+06	2.8878e+06	5.21731e+06	1.28953e+07	1.39202e+06	7.50699e+07	4.69001e+06	4.66611e+08	2.53818e+08	2.00084e+08	3.11286e+08	1.43121e+08	2.3563e+09	2.11204e+07
Sample23	14	P21	6.36638e+09	628252	8.91237e+06	1.01141e+07	5.40819e+08	6.58778e+06	3.27664e+07	4.60557e+07	4.63993e+08	9.04739e+08	2.0059e+06	1.83573e+07	2.07832e+08	1.10201e+08	5.35416e+06	1.44732e+09	5.35566e+07		8.96431e+07	5.02532e+06	2.86503e+06	3.78323e+07	1.6816e+07	0	1.27531e+06		1.26815e+07		-	6.91594e+07	1.63336e+07	2.09714e+07	6.90594e+06	4.39008e+06	2.24257e+06	6.02096e+06	2.11088e+07	4.31145e+06	1.34774e+08	4.79899e+06	4.65545e+08	3.50928e+08	3.13459e+08	3.52937e+08	2.18858e+08	2.98467e+09	3.11598e+07
Sample24	14	P21	8.19405e+09	870757	1.17213e+07	1.48371e+07	7.10156e+08	8.84135e+06	3.29016e+07	7.12689e+07	6.04152e+08	9.74313e+08	2.03901e+06	1.76677e+07	2.33002e+08	1.29827e+08	3.71207e+06	1.53197e+09	5.5925e+07		1.08366e+08	5.85929e+06	3.7876e+06	5.06538e+07	2.02677e+07	0	1.51007e+06	7.37725e+06	1.65202e+07			8.23388e+07	1.59047e+07	2.48327e+07	8.72776e+06	5.75976e+06	2.68884e+06	6.36204e+06	2.49683e+07	5.31685e+06	1.51924e+08	7.82787e+06	5.60919e+08	3.85338e+08	2.92196e+08	4.01288e+08	2.5756e+08	3.04344e+09	4.61706e+07
Sample25	1	P25	6.17167e+07	-	2.98638e+06	-	2.91301e+06	-	2.24958e+06		2.58033e+06	1.00404e+09	-	3.19339e+06	1.98906e+07		-	1.14748e+09	1.19766e+08	6.58013e+06		-	-			1.37765e+06	-		-	-	-	1.37497e+07			-	-	-	4.06704e+06	1.31089e+06	5.18333e+07	2.16519e+07	0	8.2384e+07	3.45513e+06	2.98558e+08	1.15682e+07	3.51078e+06	2.35589e+07	-
Sample26	1	P25	6.43788e+07	-	3.1359e+06	-	5.14454e+06	-	2.15451e+06		2.73877e+06	9.66796e+08	-	2.64923e+06	1.78899e+07		-	1.18175e+09	1.24144e+08	7.472e+06		-	-			-	-		-	-	-	1.45175e+07			-	-	-	4.18161e+06	1.90562e+06	4.75967e+07	1.96828e+07	0	8.29965e+07	4.13332e+06	2.99746e+08	1.22913e+07	2.73302e+06	2.54117e+07	-
Sample27	4	P25	5.04962e+08	699700		1.70901e+06	1.46154e+08	-	5.89629e+06	4.69862e+07	2.49385e+07	7.86141e+08		6.74797e+06	5.59102e+07		4.28053e+06	1.4791e+09	1.76858e+08	2.31663e+07			961071			812362	-			-	-	6.22817e+07	4.47716e+06		1.32114e+06	-	-	9.65484e+06	9.19771e+06	5.92724e+07	4.98709e+07	2.83204e+06	8.59865e+07	2.5692e+07	4.72269e+08	8.82317e+07	4.42771e+07	1.99732e+08	1.44328e+06
Sample28	4	P25	4.77545e+08	751286		1.87659e+06	1.4533e+08	-	5.58228e+06	5.86239e+07	2.50965e+07	7.63103e+08		2.5546e+06	4.76171e+07		3.94658e+06	1.49632e+09	1.76997e+08	1.71011e+07			949926			2.7912e+06	-			-	-	5.5357e+07	4.83116e+06		1.18866e+06	-	687318	7.5797e+06	7.35622e+06	5.32164e+07	2.94271e+07	3.27319e+06	9.50876e+07	2.64423e+07	4.47052e+08	8.62501e+07	3.99009e+07	1.80199e+08	1.53479e+06
Sample29	6	P25	1.74993e+09	703746	3.53e+06	3.2909e+06	5.51909e+08	916160	9.48302e+06	9.71398e+07	7.38066e+07	9.09139e+08	1.62901e+06	1.24395e+07	7.91863e+07	6.08138e+06	6.20239e+06	1.33407e+09	1.26074e+08	1.30909e+07		1.68526e+06	1.92624e+06		3.67697e+06	-			2.32027e+06		-	1.20645e+08	1.05587e+07		2.94808e+06	-	1.04419e+06	8.62734e+06	1.29796e+07	1.65002e+07	1.51928e+08	1.60168e+07	4.80184e+07	6.53125e+07	3.20613e+08	1.8876e+08	6.78774e+07	5.88458e+08	5.00054e+06
Sample30	6	P25	1.80662e+09	765541	3.28829e+06	3.21156e+06	6.0342e+08	986927	9.7983e+06	1.22917e+08	7.89447e+07	9.41066e+08	982136	5.56804e+06	7.2778e+07	6.45064e+06	6.1605e+06	1.41138e+09	1.40111e+08	9.71354e+06		1.85742e+06	1.99945e+06		4.13546e+06	1.09719e+07			2.49625e+06		-	1.0669e+08	1.24451e+07		3.15758e+06	-	1.34111e+06	8.08831e+06	1.22383e+07	1.82246e+07	8.40891e+07	1.67646e+07	4.2363e+07	6.6046e+07	3.24121e+08	2.01989e+08	6.75502e+07	5.73259e+08	5.32553e+06
Sample31	8	P25	4.17206e+09	-	3.90493e+06	5.04888e+06	8.04482e+08	2.50313e+06	1.56912e+07	1.24042e+08	2.09043e+08	1.06287e+09	6.68672e+06	2.32801e+07	1.07017e+08	2.63467e+07	6.70938e+06	1.19895e+09	1.0092e+08		3.71062e+07	3.01472e+06	3.03206e+06	2.46618e+07	8.8242e+06	7.71508e+06	1.33075e+06	8.24254e+06	7.61323e+06			1.4699e+08	1.41342e+07		4.51428e+06	1.27412e+06	1.12963e+06	5.0906e+06	9.99287e+06	6.38327e+06	1.31092e+08	1.007e+06	8.73763e+06	1.36171e+08	2.60945e+08	2.58285e+08	7.69785e+07	1.31539e+09	1.31823e+07
Sample32	8	P25	3.8102e+09	-	4.23862e+06	5.19501e+06	7.69411e+08	2.52902e+06	1.47053e+07	1.01092e+08	1.89339e+08	1.02883e+09	7.10264e+06	3.94371e+07	1.08664e+08	2.24968e+07	6.00988e+06	1.20114e+09	9.60266e+07	4.89236e+06	3.59057e+07	2.85936e+06	3.08841e+06	2.33564e+07	8.13419e+06	-	1.21941e+06	7.88921e+06	7.62047e+06			1.74067e+08	1.31409e+07		4.73578e+06	1.31158e+06	1.26683e+06	5.04655e+06	1.05057e+07	6.2961e+06	1.25521e+08	1.04682e+06	8.73877e+06	1.2256e+08	2.68746e+08	2.83901e+08	7.02943e+07	1.35748e+09	1.4193e+07
Sample33	12	P25	6.41306e+09	-	6.20097e+06	7.39772e+06	4.22328e+08	5.59391e+06	2.2758e+07	6.98499e+07	4.15922e+08	9.97772e+08	8.25585e+06	3.53184e+07	1.44749e+08	7.84771e+07	8.63861e+06	1.20929e+09	1.04864e+08		1.28144e+08	8.3711e+06	6.47806e+06	6.36802e+07	2.30879e+07	-	2.5189e+06	1.41787e+07	2.02251e+07	2.00606e+06	988986	1.57714e+08	1.10677e+07	3.68296e+07	8.48802e+06	4.8745e+06	1.51062e+06	3.86319e+06	1.00875e+07	2.33995e+06	1.14952e+08	5.46912e+06	8.3486e+06	3.16901e+08	2.0267e+08	3.42001e+08	1.44813e+08	2.95211e+09	2.61039e+07
Sample34	12	P25	6.41026e+09	-	5.9737e+06	7.13288e+06	4.29459e+08	5.64014e+06	2.23024e+07	6.56943e+07	4.26073e+08	1.03753e+09	1.1197e+07	4.501e+07	1.49559e+08	7.91047e+07	7.60134e+06	1.22298e+09	8.91657e+07		1.2774e+08	8.43849e+06	6.24116e+06	6.56874e+07	2.41845e+07	0	2.48822e+06	1.53934e+07	2.09695e+07	2.08047e+06	966206	2.00013e+08	1.29424e+07	3.71529e+07	8.21283e+06	4.92005e+06	1.52648e+06	4.85447e+06	1.10243e+07	3.00992e+06	1.64062e+08	3.74036e+06	1.40491e+07	3.00654e+08	2.21798e+08	3.49689e+08	1.48413e+08	3.00102e+09	2.8005e+07
Sample35	14	P25	1.01353e+10	641041	8.86336e+06	1.13467e+07	4.58315e+08	9.50475e+06	3.63263e+07	1.11034e+08	7.37296e+08	9.28215e+08	7.96168e+06	3.70299e+07	1.97712e+08	1.45996e+08	9.25456e+06	1.41112e+09	1.53071e+08		2.88145e+08	1.86978e+07	1.34537e+07	1.26167e+08	5.13485e+07	3.04215e+06	5.24025e+06	2.21198e+07	4.13552e+07	4.22669e+06	1.283e+06	1.42096e+08	2.15165e+07	7.8955e+07	1.77542e+07	9.27419e+06	2.16781e+06	4.09743e+06	1.89333e+07	7.47247e+06	1.98564e+08	1.08202e+07	1.40735e+07	5.81978e+08	3.35047e+08	4.44632e+08	2.56625e+08	4.4512e+09	4.46649e+07
Sample36	14	P25	9.30197e+09	625130	8.31684e+06	1.0612e+07	4.1593e+08	9.48028e+06	3.45192e+07	9.53123e+07	6.86197e+08	9.58318e+08	8.12975e+06	4.38599e+07	1.97204e+08	1.36851e+08	4.8812e+06	1.39984e+09	1.33072e+08		2.52606e+08	1.77e+07	1.35866e+07	1.07512e+08	4.44671e+07	1.02444e+06	4.57916e+06	1.86031e+07	3.59275e+07	3.67543e+06	1.04963e+06	1.77392e+08	1.99144e+07	7.57657e+07	1.72008e+07	8.69935e+06	2.00307e+06	4.97023e+06	1.77894e+07	7.86573e+06	2.26538e+08	8.00444e+06	1.33591e+07	5.23813e+08	3.0569e+08	4.31292e+08	2.65369e+08	4.31043e+09	4.54419e+07
Sample37	1	P37	7.82225e+07	-	3.91067e+06	-	7.76701e+06	-	1.69986e+06		1.98302e+06	9.60669e+08	-	1.0083e+06	1.61752e+07		732923	1.19511e+09	1.21521e+08	7.65061e+06		-	-			1.18606e+07	-		-	-	-	1.13943e+07			-	-	-	3.40599e+06	1.96035e+06	3.3977e+07	1.54832e+07	0	1.10675e+08	4.37944e+06	2.83269e+08	1.21985e+07	3.28673e+06	3.28086e+07	-
Sample38	1	P37	6.63239e+07	-	4.18616e+06	-	7.08156e+06	-	1.74096e+06		1.896e+06	9.59616e+08	-	2.29271e+06	1.66579e+07		1.51132e+06	1.16816e+09	1.12693e+08	9.08004e+06		-	-			-	-		-	-	-	1.44174e+07			-	-	-	4.23156e+06	2.00235e+06	3.64911e+07	2.00764e+07	0	1.02018e+08	3.94051e+06	2.72129e+08	1.17303e+07	2.94602e+06	2.36101e+07	-
Sample39	4	P37	6.69211e+08	-		1.76124e+06	3.09532e+08	-	5.85642e+06	4.63556e+07	1.24102e+07	8.78174e+08	-	1.11849e+07	6.28404e+07		5.88453e+06	1.38928e+09	1.59015e+08	2.07243e+07						-	-			-	-	8.13762e+07	4.86191e+06		1.49428e+06	-	628437	9.82118e+06	8.11859e+06	3.59018e+07	4.87672e+07	1.93742e+06	2.98061e+08	3.11079e+07	4.27408e+08	9.67598e+07	5.74574e+07	1.36012e+08	3.54876e+06
Sample40	4	P37	6.10261e+08	-		1.86071e+06	3.07981e+08	-	5.29973e+06	5.5165e+07	1.21754e+07	8.29119e+08	1.28845e+06	4.45628e+06	5.36311e+07		6.15699e+06	1.32743e+09	1.42673e+08	1.42244e+07						1.92141e+06	-			-	-	6.5176e+07	4.87684e+06		1.40548e+06	-	637232	7.44779e+06	6.90668e+06	3.0486e+07	2.96393e+07	1.43573e+06	3.35613e+08	2.92405e+07	3.87961e+08	9.16208e+07	5.2528e+07	1.22318e+08	3.38575e+06
Sample41	6	P37	2.24731e+09	669027	4.62598e+06	3.45473e+06	1.03435e+09	-	9.90006e+06	9.22375e+07	3.98464e+07	9.34133e+08	2.18886e+06	3.39255e+07	8.91539e+07	7.5284e+06	6.70891e+06	1.26233e+09	1.16561e+08	7.097e+06		1.61028e+06	1.45335e+06		3.56022e+06	2.8072e+06			1.91156e+06		-	1.23281e+08	8.82841e+06		3.4454e+06	-	898255	6.58184e+06	1.00673e+07	8.827e+06	1.38003e+08	1.42616e+07	3.84631e+08	6.92532e+07	2.46347e+08	1.88834e+08	7.38956e+07	3.88799e+08	1.11755e+07
Sample42	6	P37	2.33424e+09	-	4.24279e+06	3.54978e+06	1.03505e+09	-	9.89388e+06	1.17263e+08	4.02082e+07	9.33398e+08	2.35367e+06	1.65076e+07	8.45581e+07	7.61118e+06	8.01302e+06	1.3047e+09	1.2541e+08	4.69081e+06		1.68542e+06	1.4437e+06		3.7561e+06	7.99123e+06			1.87858e+06		-	1.075e+08	9.96282e+06		3.33818e+06	-	1.16518e+06	7.05308e+06	9.74948e+06	5.96465e+06	1.17632e+08	1.47184e+07	4.23439e+08	7.05492e+07	2.28966e+08	1.90443e+08	7.44841e+07	3.52326e+08	1.11954e+07
Sample43	8	P37	4.28317e+09	-	5.00257e+06	5.70547e+06	1.20055e+09	1.49859e+06	1.37737e+07	9.4109e+07	1.25125e+08	1.04729e+09	6.15752e+06	3.78251e+07	1.10973e+08	3.17391e+07	1.54598e+07	1.1994e+09	7.41721e+07		4.94987e+07	3.17829e+06	2.11815e+06	3.2311e+07	1.22526e+07	2.67805e+06		1.07764e+07	9.26836e+06		1.12004e+06	1.42502e+08	8.9899e+06		4.64172e+06	1.30098e+06	3.0443e+06	4.67936e+06	9.44852e+06	-	8.01577e+07	9.42243e+06	4.23223e+08	1.77586e+08	2.37432e+08	2.82016e+08	7.88693e+07	9.64076e+08	3.03127e+07
Sample44	8	P37	3.97219e+09	-	5.80011e+06	5.4255e+06	1.18026e+09	1.27591e+06	1.37638e+07	8.51705e+07	1.13228e+08	9.77117e+08	6.77879e+06	3.74812e+07	1.14777e+08	2.87469e+07	1.52489e+07	1.17091e+09	6.46033e+07		4.31116e+07	3.05046e+06	2.12639e+06	2.85516e+07	1.09387e+07	2.91701e+06		9.77552e+06	8.25653e+06		938088	1.24813e+08	8.59476e+06		4.61718e+06	1.1077e+06	2.91072e+06	4.73203e+06	7.7832e+06	0	4.4209e+07	1.32067e+07	3.81239e+08	1.63732e+08	2.37554e+08	2.74536e+08	8.36284e+07	9.78367e+08	2.90458e+07
Sample45	12	P37	5.85022e+09	1.11097e+06	6.44902e+06	8.71211e+06	6.4696e+08	3.17767e+06	1.91705e+07	5.68071e+07	2.37602e+08	7.9193e+08	3.03223e+06	1.53206e+07	1.561e+08	8.17897e+07	9.34891e+06	1.3425e+09	5.40973e+07		1.63469e+08	8.71221e+06	3.90946e+06	7.69834e+07	3.14843e+07	0	1.72173e+06	1.52605e+07	2.6514e+07	1.54873e+06	1.51949e+06	6.64564e+07	9.43408e+06	3.74465e+07	7.71085e+06	3.67021e+06	4.03859e+06	5.70545e+06	1.38692e+07	0	3.75271e+07	7.48014e+06	3.4875e+08	3.49786e+08	2.21714e+08	3.20415e+08	1.16429e+08	2.25479e+09	5.3971e+07
Sample46	12	P37	6.58963e+09	1.10082e+06	6.09199e+06	9.24321e+06	7.60034e+08	2.80965e+06	2.01013e+07	8.39806e+07	2.33736e+08	8.67399e+08	2.53658e+06	5.67524e+06	1.52903e+08	7.73947e+07	9.04338e+06	1.317e+09	5.08953e+07		1.54019e+08	8.42352e+06	4.09131e+06	7.22354e+07	3.07665e+07	4.00525e+06	1.77741e+06	1.24239e+07	2.3641e+07	1.61609e+06	1.17375e+06	5.93008e+07	1.05748e+07	3.42831e+07	8.03584e+06	3.71448e+06	3.70219e+06	5.28435e+06	1.26233e+07	0	3.36848e+07	8.18201e+06	3.75847e+08	3.9782e+08	2.43825e+08	3.14706e+08	1.26668e+08	2.34919e+09	5.56622e+07
Sample47	14	P37	7.62746e+09	1.88516e+06	7.7359e+06	1.24138e+07	6.20591e+08	5.03194e+06	2.66899e+07	1.06156e+08	3.63511e+08	7.86479e+08	1.58983e+06	8.16083e+06	2.06095e+08	1.19367e+08	3.41692e+06	1.52197e+09	8.15595e+07		2.5519e+08	1.32065e+07	6.66174e+06	1.08611e+08	4.62663e+07	0	2.4803e+06	1.69187e+07	3.99886e+07	2.18226e+06	1.69702e+06	7.86528e+07	1.48123e+07	6.20453e+07	1.24902e+07	5.38638e+06	4.42955e+06	5.21055e+06	1.84906e+07	609739	4.4681e+07	1.44685e+07	3.75206e+08	5.60138e+08	2.50539e+08	3.63745e+08	1.75219e+08	2.8611e+09	7.46216e+07
Sample48	14	P37	8.74624e+09	1.69403e+06	7.32044e+06	1.22856e+07	7.51187e+08	4.63476e+06	2.76791e+07	1.30469e+08	3.80914e+08	8.22439e+08	2.40968e+06	4.07279e+06	2.01597e+08	1.18399e+08	2.82551e+06	1.55305e+09	7.39641e+07		2.47437e+08	1.44491e+07	7.66417e+06	9.75377e+07	4.67985e+07	4.2406e+06	2.90419e+06	1.06518e+07	3.48922e+07	2.372e+06	1.03704e+06	7.09832e+07	1.74108e+07	6.0112e+07	1.48151e+07	5.6569e+06	3.10458e+06	6.06019e+06	2.36138e+07	1.18478e+06	8.8459e+07	1.33011e+07	3.89321e+08	5.81868e+08	2.798e+08	3.55038e+08	2.04674e+08	3.3733e+09	7.80968e+07
																																		For example, can we remove these data from this table because they are presented in the Figure 7 of the main paper?
[truncated: 62 more columns]
